# Supplementary material for: CDK4/6 Inhibitors for Breast Cancer Therapy—A Review of Clinical Trials, Structural and Computational Approaches
Source: Pharmaceuticals (Basel). 2026 Apr 10;19(4):610. doi: 10.3390/ph19040610 (PMC13118760; doi:10.3390/ph19040610)
Supplement: Supplementary file 1 [file pharmaceuticals-19-00610-s001.zip]

Archive with 1 entries (1 files):
- pharmaceuticals-4215212-supplementary.pdf
